# Supplementary material for: Short-Term Safety and Psychosocial Impact of the BNT162b2 mRNA COVID-19 Vaccine in Cancer Patients—An Italian Single-Center Experience
Source: Biomedicines. 2023 Jan 9;11(1):165. doi: 10.3390/biomedicines11010165 (PMC9855735; doi:10.3390/biomedicines11010165)
Supplement: Supplementary file 1 [file biomedicines-11-00165-s001.zip]

Archive with 1 entries (1 files):
- biomedicines-2090430-supplementary.pdf
